# Supplementary material for: BaRTv2: a highly resolved barley reference transcriptome for accurate transcript‐specific RNA‐seq quantification
Source: Plant J. 2022 Jul 19;111(4):1183–202. doi: 10.1111/tpj.15871 (PMC9546494; doi:10.1111/tpj.15871)
Supplement: Supplementary file 1 — Table S1. Plant material from cv. Barke for PacBio Iso‐seq and Illumina RNA‐seq. Table S2. Motifs associated with TSS and TES sites used to validate TSS and TES sites in BaRTv2.18. Table S3. (a) Sequences of primers used for RT‐PCR. (b) Primers, 12 Barke samples and RT‐PCR proportions with product sizes used in RT‐PCR analysis. (c) Primers, 15 Morex samples and RT‐PCR proportions with product sizes used in RT‐PCR analysis Table S4. Information on genes, TSS positions, primers used for 5'RACE validation of TSS. Table S5. Iso‐seq samples and results of preprocessing/TAMA annotation Table S6. (a) SJ analysis in Iso‐seq reads. (b) SJs removed from analysis Table S7. (a) Genes with HC SJs, TSS and TES in Bart2.0‐Iso. (b) Other genes without HC TSS and TES Table S8. RTDmaker srQC quality control of BaRT2.0‐Illumina transcripts Table S9. Summary of TranSuite analysis of BaRT2.18 for coding/non‐coding and mono‐exonic/multi‐exonic genes with single or multiple transcript isoforms Table S10. Frequency of different AS events in BaRT2.18 Table S11. Summary of TranSuite analysis of BaRT2.18 transcript characterisation Table S12. Benchmarking assessments of BaRT2.18 and BaRTv1.0 Table S13. Comparison of splicing ratios between HR RT‐PCR and RNA‐seq using BaRTv1.0 and BaRTv2.18 Table S14. Category and source of genes and transcripts in BaRTv2.18 Table S15. Salmon quantification of 20 samples using BaRTv2.18 (TPM) Table S16. TransFeat characterisation of BaRT2.18 transcripts Table S17. BaRTv2.18 annotation Table S18. BaRTv2.18 annotation (gene level) [file TPJ-111-1183-s001.xlsx]

## Sheet: Supplementary Table 1
BaRTv2: A highly resolved barley reference transcriptome for accurate transcript-specific RNA-seq quantification
Supplementary Table 1. Plant material from cv. Barke for PacBio Iso-seq and Illumina RNA-seq
		Sequencing
	Tissue	Iso-Seq	RNA-seq
1	Embryo
2	23 day roots
3	35 day inflorescence
4	Developing grain 5 dpa
5	Day 6 shoot apex
6	50 day inflorescence
7	Etoliated Leaf
8	Day 14 seedling
9	Day 35 root
10	3rd stem internode
11	Lodicule
12	Lemma
13	Palea
14	Rachis
15	Developing grain 15 dpa
16	Cold stressed coleoptiles
17	Heat stressed coleoptiles
18	Salt stressed embryos
19	Rhynchosporium-infected leaf 3dpi, 9dpi
20	Peduncle
21	Combined sample from IPK (Roots, leaves, caryopsis x 2, internode, embryo, inflorescence)
	Green - sequenced as indicated
	Orange - not sequenced on platform

## Sheet: Supplementary Table 2
BaRTv2: A highly resolved barley reference transcriptome for accurate transcript-specific RNA-seq quantification
Supplementary Table 2. Motifs associated with TSS and TES sites used to validate TSS and TES sites in BaRTv2.18
Motif name	REGEX motif	Description	References
TATA box	TATA[AT]A[AT]	Conserved core promotor motif located 25-35 bp upstream of TSS	34, 68
Inr	[CT]TCA[ATCG]T[CT][CT]	Initiator, conserved core promotor motif at TSS	69
ypatch	C[CT]TC[CT][CT]CC[CT]C	Pyrimidine rich sequence 13 bp upstream of TSS specific to higher plants	70
Kozak	[ATCG][AC][AG][AC][ATCG]ATGGCG	Translation initiation sequence	71
CFlm	TGTA	Binding site for cleavage factor I	73, 74
PAS	AATAAA	Polyadenylation signal; 3’ cleavage and polyA synthesis	72

## Sheet: Supplementary Table 3A B C
BaRTv2: A highly resolved barley reference transcriptome for accurate transcript-specific RNA-seq quantification
Supplementary Table 3A: Sequences of primers used for RT-PCR							Supplementary Table 3B: Primers, 12 Barke samples and RT-PCR proportions with product sizes used in RT-PCR analysis
>101F							Primer	Size	B1	B4	B5	B6	B7	B46	B48	B53	B71	B74	B79	B87
CCACAACAACTTCCTTAAGC							53	130		0.24517	0.14901	0.162643	0.224078		0.172184	0.179696	0.18843	0.184211	0.142186	0.126867
>101R							53	223		0.75483	0.85099	0.837357	0.775922		0.827816	0.820304	0.81157	0.815789	0.857814	0.873133
CTGTCGAATCTTCATTCCTCC							54	110	0.241533	0.419898	0.452109	0.440929	0.50128	0.238519	0.464494	0.493283	0.301314	0.50398	0.390435	0.553052
>102F							54	332	0.758467	0.580102	0.547891	0.559071	0.49872	0.761481	0.535506	0.506717	0.698686	0.49602	0.609565	0.446948
CCCTGGAATGAACTCATTATAC							58	189	0.498577	0.413944	0.567592	0.58727	0.510717	0.458539	0.590349	0.580711	0.514932	0.442612	0.656813	0.573445
>102R							58	271	0.501423	0.586056	0.432408	0.41273	0.489283	0.541461	0.409651	0.419289	0.485068	0.557388	0.343187	0.426555
CCTCAAGATACTTCCTTCC							61	150	0.544026	0.796987	0.72439	0.750541	0.872112	0.535141	0.757729	0.841895	0.662563	0.773086	0.749022	0.852744
>104F							61	221	0.455974	0.203013	0.27561	0.249459	0.127888	0.464859	0.242271	0.158105	0.337437	0.226914	0.250978	0.147256
GGATTGGTTTCCGTCGCCGG							62	109	0.209592	0.123876	0.195542	0.145376	0.14346	0.230219	0.147713	0.192225	0.111734	0.210634	0.179643	0.208541
>104R							62	131	0.581225	0.684052	0.615789	0.663018	0.688606	0.605969	0.532438	0.726305	0.614899	0.623974	0.575996	0.702782
GGCGCGAGTGCGAGGGCCACG							62	204	0.0277892	0.0150584	0.0220721	0.0167428	0.0139745	0.0244804	0.0326932	0.00763683	0.0267018	0.018757	0.0256129	0.00939169
>107F							62	226	0.181394	0.177015	0.166597	0.174864	0.15396	0.139332	0.287156	0.0738325	0.246665	0.146635	0.218748	0.0792851
GGATCTGGTCCTGTGTTAATTG							67	272	0.708092	0.862922	0.850158	0.855026	0.889742	0.717031		0.77039	0.745322	0.934439	0.834676	0.730092
>107R							67	352	0.291908	0.137078	0.149842	0.144974	0.110258	0.282969		0.22961	0.254678	0.0655607	0.165324	0.269908
GGTTCTGAATTCCATATGAAAG							74	139	0.418683	0.69409	0.58035	0.576375	0.549233	0.455677	0.618825	0.598119	0.524377	0.55444	0.552584	0.472504
>108F							74	141	0.581317	0.30591	0.41965	0.423625	0.450767	0.544323	0.381175	0.401881	0.475623	0.44556	0.447416	0.527496
GCATTACGTGCACTCAGTGG							75	215	0.660125	0.65443	0.656483	0.664606	0.659402	0.597178		0.648909	0.633666	0.570166	0.720067	0.666341
>108R							75	219	0.339875	0.34557	0.343517	0.335394	0.340598	0.402822		0.351091	0.366334	0.429834	0.279933	0.333659
GACGAGCTGTTCGATATTCTG							76	243	0.222313	0.246939	0.235004	0.241456	0.225382	0.221664	0.22166	0.231211	0.16707	0.264614	0.191885	0.253454
>109F							76	255	0.777687	0.753061	0.764996	0.758544	0.774618	0.778336	0.77834	0.768789	0.83293	0.735386	0.808115	0.746546
CCGGTCAGCACCACTAGGGTTCC							77	136	0.502408	0.674165	0.714671	0.582981	0.737607	0.531211	0.531521	0.501573	0.664596	0.673241	0.689368	0.465181
>109R							77	280	0.497592	0.325835	0.285329	0.417019	0.262393	0.468789	0.468479	0.498427	0.335404	0.326759	0.310632	0.534819
CCATTAAGACCCTTGCAGCC							81	161	0.801604	0.64494	0.70596	0.733504	0.666337	0.805623	0.771623	0.698508	0.7652	0.67669	0.789184	0.646725
>110F							81	172	0.198396	0.35506	0.29404	0.266496	0.333663	0.194377	0.228377	0.301492	0.2348	0.32331	0.210816	0.353275
GGATCCTCAGGCATTTAAAG							83	184	0.558096	0.46367	0.364109	0.443987	0.392692	0.551873	0.509686	0.483769	0.672618	0.285035	0.519027	0.340519
>110R							83	187	0.441904	0.53633	0.635891	0.556013	0.607308	0.448127	0.490314	0.516231	0.327382	0.714965	0.480973	0.659481
GGTTCAGCAACATCACCGG							84	166	0.388188	0.401629	0.384263	0.398632	0.392874	0.38368	0.399005	0.420746	0.360029	0.444547	0.372118	0.418969
>112F							84	171	0.611812	0.598371	0.615737	0.601368	0.607126	0.61632	0.600995	0.579254	0.639971	0.555453	0.627882	0.581031
CCACTGCGGCAATCCTATACCC							85	186	0.209217	0.260475	0.27255	0.289076	0.323344	0.203115	0.232936		0.209558	0.34232	0.202632	0.303428
>112R							85	213	0.790783	0.739525	0.72745	0.710924	0.676656	0.796885	0.767064		0.790442	0.65768	0.797368	0.696572
CAGCCATCTTCAAAGACAGGCC							86	209	0.715125	0.635128	0.713215	0.726761	0.699796	0.698219	0.686217	0.719461	0.595258	0.76988	0.677172	0.746832
>115F							86	226	0.284875	0.364872	0.286785	0.273239	0.300204	0.301781	0.313783	0.280539	0.404742	0.23012	0.322828	0.253168
CGTTCATCTGCGGAATCATCC							88	195	0.707165	0.839821	0.841364	0.879713	0.850528	0.744063	0.876768	0.803986	0.693204	0.910752	0.816119	0.857727
>115R							88	211	0.292835	0.160179	0.158636	0.120287	0.149472	0.255937	0.123232	0.196014	0.306796	0.0892482	0.183881	0.142273
CCATCTCAGCCAGCCGTAAC							89	171	0.853681	0.8451	0.839133	0.860337	0.819217	0.871268	0.873239	0.879913	0.882269	0.796584	0.79919	0.835118
>116F							89	175	0.146319	0.1549	0.160867	0.139663	0.180783	0.128732	0.126761	0.120087	0.117731	0.203416	0.20081	0.164882
GGACAACCCGACAGCACTGTAG							90	244		0.0610965	0.0283682	0.0361343	0.0710907		0.019405	0.0555283	0.0579247	0.047619	0.0191343	0.014179
>116R							90	256		0.0214032	0.0132547	0.0147958	0.0220762		0.00822426	0.0261944	0	0	0.00807892	0
GCACAGCGACGGAAAGGCCAG							90	303	1	0.677189	0.716641	0.714347	0.691393	1	0.733276	0.649858	0.646895	0.753326	0.682768	0.688677
>117F							90	315	0	0.240311	0.241736	0.234723	0.21544	0	0.239095	0.26842	0.29518	0.199055	0.290019	0.297144
CCAAAGGAAGGAAGTTAACCC							94	225	0.725168	0.663715	0.623074	0.651429	0.61517	0.762685	0.733856	0.713061	0.783759	0.529706	0.761831	0.614932
>117R							94	233	0.274832	0.336285	0.376926	0.348571	0.38483	0.237315	0.266144	0.286939	0.216241	0.470294	0.238169	0.385068
CCTGACAGAAATCATTCTCC							95	187	0.823096	0.79257	0.768401	0.826946	0.812633	0.82817	0.804658	0.803254	0.839923	0.848876	0.780716	0.780001
>118F							95	382	0.176904	0.20743	0.231599	0.173054	0.187367	0.17183	0.195342	0.196746	0.160077	0.151124	0.219284	0.219999
GGGCTTCGTCACCGGCAAGCG							97	188	0.477984	0.481501	0.510317	0.520843	0.496956	0.491865	0.514243	0.488406	0.447011	0.496895	0.458489	0.560908
>118R							97	204	0.522016	0.518499	0.489683	0.479157	0.503044	0.508135	0.485757	0.511594	0.552989	0.503105	0.541511	0.439092
GTTATCAATCGCGGAATCTTGG							99	189	0.555853	0.504753	0.561333	0.538118	0.50822	0.570199	0.544695	0.529641	0.438107	0.612472	0.527493	0.599046
>121F							99	216	0.444147	0.495247	0.438667	0.461882	0.49178	0.429801	0.455305	0.470359	0.561893	0.387528	0.472507	0.400954
CCATTCGTGGAACCGAGACTCC							101	208	0.305864	0.284625	0.269841	0.324054	0.279912	0.274073	0.278495	0.292217	0.270356	0.321447	0.30869	0.308596
>121R							101	213	0.694136	0.715375	0.730159	0.675946	0.720088	0.725927	0.721505	0.707783	0.729644	0.678553	0.69131	0.691404
CAATAATTCCCGCATGTCC							102	190	0.389411	0.267769	0.276709	0.389106	0.250458	0.375711	0.376485	0.392325	0.620653	0.198732	0.328525	0.290038
>122F							102	217	0.610589	0.732231	0.723291	0.610894	0.749542	0.624289	0.623515	0.607675	0.379347	0.801268	0.671475	0.709962
GGAAGAAATTGTGAAGTTCCTG							104	241	0	0.191546	0.205732	0.220285	0.216622	0	0.178091	0.235254	0.146191	0.327988	0.162358	0.314156
>122R							104	248	0	0.808454	0.794268	0.779715	0.783378	0	0.821909	0.764746	0.853809	0.672012	0.837642	0.685844
GGTGTAGGTGAAAATGTTTGG							107	207		0.705997	0.735277	0.783867	0.725823	0.738045	0.73587	0.679386	0.648564	0.764536	0.694864	0.714486
>123F							107	224		0.294003	0.264723	0.216133	0.274177	0.261955	0.26413	0.320614	0.351436	0.235464	0.305136	0.285514
GGGTATGTACCTGCAAATTCAAG							108	163	0.0607825	0.0662159	0.12596	0.0837708	0.0950673	0.0965708	0.0572544	0.0646405	0.290785	0.0925321	0.0567134
>123R							108	215	0.939218	0.933784	0.87404	0.916229	0.904933	0.903429	0.942746	0.93536	0.709215	0.907468	0.943287
GGTGGTATTGATGGCCATCGG							109	177	0	0.135138	0.126412	0.123588	0.131925	0.162348	0.138272	0.121378	0.160789	0.0862294	0.132331	0.094218
>125F							109	181	1	0.864862	0.873588	0.876412	0.868075	0.837652	0.861728	0.878622	0.839211	0.913771	0.867669	0.905782
GATGATGAGCTATTTGATATGG							110	174	0.601859	0.529726	0.708072	0.66158	0.503497	0.650548	0.809788	0.61703	0.683541	0.643733	0.711943	0.702188
>125R							110	179	0.398141	0.470274	0.291928	0.33842	0.496503	0.349452	0.190212	0.38297	0.316459	0.356267	0.288057	0.297812
GGCTCCTGCACATCTTTGG							112	180	0.544208	0.737472	0.695325	0.603083	0.713068	0.546815	0.702188	0.558372	0.876268	0.461294	0.803443	0.670726
>127F							112	368	0.455792	0.262528	0.304675	0.396917	0.286932	0.453185	0.297812	0.441628	0.123732	0.538706	0.196557	0.329274
CCAGTGCTTCATCATTTGTATC							115	168		0.225087	0.19331	0.212405	0.204633	0.193185	0.198042	0.232937	0.209186	0.341165	0.165888	0.227033
>127R							115	174		0.308056	0.296758	0.257496	0.348777	0.270934	0.290098	0.301069	0.267741	0.220171	0.292124	0.272488
CCTATAAGGTGCATCCTCGCCC							115	185		0.153983	0.169322	0.198185	0.164221	0.161693	0.16378	0.161222	0.163474	0.225038	0.143074	0.182536
>128F							115	191		0.312874	0.340611	0.331914	0.282368	0.374187	0.34808	0.304773	0.359599	0.213626	0.398914	0.317943
CCGTCTTTCTCTACACTCGTC							117	183	0.536419	0.50615	0.516014	0.649928	0.493154	0.549621	0.727076	0.585092	0.623727	0.565234	0.559618	0.634614
>128R							117	193	0.392205	0.348618	0.374167	0.252511	0.356626	0.373266	0.272924	0.346835	0.278012	0.344607	0.321299	0.273637
CTCAGCACCTTCCTCCGGTCC							117	294	0.0713764	0.145233	0.109819	0.097561	0.15022	0.0771122	0	0.0680735	0.098261	0.0901583	0.119084	0.0917493
>129F							121	167	0.13455	0.191392	0.179304	0.157317	0.192962	0.0933602	0.107341	0.163601	0.0731614	0.240825	0.0951663	0.169232
GTTCACCGAGTCTTGCCGAAGG							121	172	0.86545	0.808608	0.820696	0.842683	0.807038	0.90664	0.892659	0.836399	0.926839	0.759175	0.904834	0.830768
>129R							122	137	0.348691	0.307583	0.304988	0.331465	0.275334	0.328362	0.392165	0.243191	0.607703	0.183565	0.352404	0.162244
GGAGTGATTTTACTTGCGGG							122	240	0.651309	0.692417	0.695012	0.668535	0.724666	0.671638	0.607835	0.756809	0.392297	0.816435	0.647596	0.837756
>131F							123	178	0.537584	0.617211	0.617975	0.580843	0.627599	0.525827	0.542911	0.604798	0.472104	0.6958	0.54423	0.679859
GGCGTCTGGTCAATCTGATATG							123	187	0.462416	0.382789	0.382025	0.419157	0.372401	0.474173	0.457089	0.395202	0.527896	0.3042	0.45577	0.320141
>131R							125	223	0.83049	0.813782	0.795371	0.846388	0.822504	0.81578	0.813844	0.834341	0.640092	0.807568	0.780562	0.851832
GTAAAAGCAGCTAATGCAGG							125	234	0.16951	0.186218	0.204629	0.153612	0.177496	0.18422	0.186156	0.165659	0.359908	0.192432	0.219438	0.148168
>133F							131	255	0.62752	0.557421	0.566429	0.539593	0.570957	0.617127	0.538234	0.611672	0.607121	0.630027	0.545569	0.628713
GGCCTGGGTGTATGCGGAGG							131	258	0.37248	0.442579	0.433571	0.460407	0.429043	0.382873	0.461766	0.388328	0.392879	0.369973	0.454431	0.371287
>133R							135	229	0.400565	0.365031	0.419477	0.408116	0.369143	0.387624	0.412097	0.412208	0.356834	0.445469	0.4219	0.423597
GTGAAAGAAGCATAAACTGG							135	232	0.599435	0.634969	0.580523	0.591884	0.630857	0.612376	0.587903	0.587792	0.643166	0.554531	0.5781	0.576403
>135F							136	128	0.688513	0.72836	0.653446	0.638055	0.699688	0.681431	0.634708	0.689342	0.719339	0.681493	0.615798	0.723067
GCACTCTCAGAAACAATTGG							136	206	0.311487	0.27164	0.346554	0.361945	0.300312	0.318569	0.365292	0.310658	0.280661	0.318507	0.384202	0.276933
>135R							138	231	0.81827	0.72427	0.809045	0.789803	0.809272	0.79443	0.813775	0.822021	0.805041	0.829924	0.813415	0.796186
GGAGCTTCTTGATGCTTGAG							138	234	0.18173	0.27573	0.190955	0.210197	0.190728	0.20557	0.186225	0.177979	0.194959	0.170076	0.186585	0.203814
>136F							139	151	0.610098	0.67424	0.65031	0.711116	0.661963	0.646699	0.567261	0.697123	0.612042	0.704664	0.598176	0.718757
CAGGTGAAAATCAGATTAGCC							139	163	0.389902	0.32576	0.34969	0.288884	0.338037	0.353301	0.432739	0.302877	0.387958	0.295336	0.401824	0.281243
>136R							140	175	0.474048	0.478666	0.522989	0.508987	0.515856	0.46444	0.467661	0.493595	0.517048	0.564499	0.534339	0.543721
CTCCAGGTGAACTTCAATTCC							140	178	0.525952	0.521334	0.477011	0.491013	0.484144	0.53556	0.532339	0.506405	0.482952	0.435501	0.465661	0.456279
>138F							145	123	0.599458	0.62966	0.639361	0.682265	0.616784	0.647248	0.602935	0.617054	0.593708	0.580369	0.608714	0.652911
GGCTGATGTGCCAAGTAGTAG							145	145	0.400542	0.37034	0.360639	0.317735	0.383216	0.352752	0.397065	0.382946	0.406292	0.419631	0.391286	0.347089
>138R							146	186	0.503866	0.546042	0.532674	0.571473	0.564993	0.495075	0.518661	0.580613	0.547348	0.643972	0.560617	0.546866
GCTGCATTGCAAGATATATAG							146	189	0.496134	0.453958	0.467326	0.428527	0.435007	0.504925	0.481339	0.419387	0.452652	0.356028	0.439383	0.453134
>139F							147	163	0.63308	0.634147	0.623799	0.644576	0.608113	0.652122	0.613976	0.62514	0.689988	0.62081	0.64038	0.59373
GTTGCTGTATTAGGTTTGGG							147	168	0.36692	0.365853	0.376201	0.355424	0.391887	0.347878	0.386024	0.37486	0.310012	0.37919	0.35962	0.40627
>139R							148	210	0.354375	0.676842		0.749594	0.740253	0.392763	0.826798	0.527256	0.798544	0.762484	0.833743	0.718021
GCTTTCTTCAAGTCCGAATG							148	438	0.645625	0.323158		0.250406	0.259747	0.607237	0.173202	0.472744	0.201456	0.237516	0.166257	0.281979
>140F
CCTGTGTGTTTTCAACTCAC							Supplementary Table 3C: Primers, 15 Morex samples and RT-PCR proportions with product sizes used in RT-PCR analysis
>140R
CCAGATACATCATCACGATCC							Primer	Size	inf2_4	inf2_5	inf2_6	leaf_4	leaf_5	leaf_6	emb_4	emb_5	emb_6	inf1_4	inf1_5	inf1_6	nod_4	nod_5	nod_6
>141F							14	161.603	0.979344	0.967423	0.972994	0.956981	0.923244	0.920754	0.976113	0.976446	0.974668	0.976695	0.985426	0.979996	0.891213	0.918862	0.878526
GGCTTCTCTTCATGACATCAATG							14	502.167	0.0206557	0.0325769	0.0270061	0.0430188	0.0767557	0.0792457	0.023887	0.0235541	0.0253319	0.0233046	0.0145736	0.0200039	0.108787	0.0811377	0.121474
>141R							23	242.087	0.474036	0.539902	0.509608	0.38642	0.483761	0.453598	0.70855	0.715719	0.675772	0.633681	0.708595	0.706922	1	0.62677	0.611688
GGAAATATCGGCTTCACTAGAG							23	328.434	0.159794	0.140884	0.11559	0.135391	0.251282	0.267045	0.129428	0.131104	0.142518	0.134864	0.133273	0.138439	0	0	0
>142F							23	376.1	0.242077	0.180957	0.226485	0.29465	0.264957	0.279356	0.162022	0.153177	0.18171	0.126931	0.158131	0.154639	0	0.37323	0.388312
GGAGCTATTGTACATTCAGTGG							23	415.259	0.0664376	0.0767211	0.0820691	0.183539	0	0	0	0	0	0.0560891	0	0	0	0	0
>142R							23	447.217	0.0576556	0.0615367	0.0662477	0	0	0	0	0	0	0.0484342	0	0	0	0	0
GTTTTGCTCAACAATAAGCGG							28	204.134	0.193161	0.325737	0.243786	0.401009	0.340947	0.288872	0.573875	0.488036	0.480654	0.458024	0.407551	0.362424	0.296513	0.157055	0.345915
>144F							28	284.249	0.0193649	0.014771	0.0169214	0.0176522	0.0163159	0.0143756	0.0214767	0.0211311	0.0224819	0.0113279	0.014335	0.0136318	0.0150354	0.0132907	0.00895005
CCAAAGAGAGATGATCATAC							28	300.349	0.314452	0.314918	0.329934	0.403684	0.354959	0.362192	0.235343	0.301243	0.28499	0.215146	0.277501	0.258628	0.391807	0.456993	0.245809
>144R							28	419.177	0.0224997	0.0197072	0.0190748	0.013597	0.0115645	0.0161668	0.0122668	0.0155376	0.0147779	0.0131739	0.0110004	0.0151714	0.0168334	0.0197708	0.00427293
CTATTGCATGGCGTCCTTCC							28	551.755	0.325811	0.242312	0.29502	0.125985	0.199131	0.224608	0.113027	0.116252	0.140762	0.197483	0.197432	0.259304	0.215161	0.246114	0.260514
>145F							28	670.864	0.124712	0.0825548	0.0952646	0.0380733	0.0770817	0.0937859	0.0440116	0.0577999	0.0563336	0.104846	0.0921809	0.0908408	0.0646498	0.106777	0.13454
GAAATGCTCACAAGAACAGG							29	121.629	0.431511	0.427696	0.426229	0.298053	0.324454	0.342668	0.472086	0.469487	0.450854	0.497194	0.483382	0.463647	0.29079	0.245977	0.181577
>145R							29	172.833	0.568489	0.572304	0.573771	0.701947	0.675546	0.657332	0.527914	0.530513	0.549146	0.502806	0.516618	0.536353	0.70921	0.754023	0.818423
GCACTCTTCAAGATTTTCCATG							30	336.993	0.127273	0.126167	0.142207	0.153919	0.132872	0.131883				0
>146F							30	435.606	0.872727	0.873833	0.857793	0.846081	0.867128	0.868117				1
CCAATTGAGTTGCCATGTAC							34	267.847	0.00768444	0.00652702	0.00921588	0.00782135	0.00815073	0.00807125	0.00503953	0.00777625	0.00613795	0.00702287	0.0059432	0.00583939	0.0114037	0.00768684	0.00907382
>146R							34	276.531	0.925911	0.941045	0.919972	0.915334	0.913252	0.902219	0.949872	0.946006	0.948178	0.936205	0.948829	0.947439	0.901447	0.92689	0.915311
CTGTGAATCAATTAGGTGAGCC							34	292.883	0.00711888	0.00679265	0.00924145	0.0097324	0.0090703	0.00846431	0.0073367	0.00680422	0.00678595	0.0094344	0.00796493	0.00863063	0.0173154	0.0109185	0.014285
>147F							34	358.184	0.0534435	0.04171	0.0562823	0.0596344	0.06263	0.0719305	0.0310029	0.0344062	0.0315357	0.0411458	0.0321909	0.0344045	0.0563961	0.0458302	0.0511205
GGCGAACCGGATGCTATGCTG							34	392.787	0.00584246	0.00392489	0.00528814	0.00747779	0.00689677	0.00931505	0.00674906	0.00500688	0.00736194	0.00619149	0.00507176	0.00368694	0.0134375	0.00867482	0.0102096
>147R							38	411	0	0	0	0	0	0	0	0	0	0	0	0	0	0	0
GTTTTATCGAGCGTCCTTGG							38	406.722	0.299937	0.28172	0.267042	0.2179	0.182782	0.218367	0.248508	0.30351	0.254201	0.351987	0.359703	0.326598	0.458118	0.341779	0.359723
>148F							38	445.675	0.265139	0.286778	0.283408	0.352266	0.402442	0.38334	0.311449	0.239849	0.264337	0.253701	0.230159	0.260782	0.195967	0.290347	0.264924
CTCAGCTTACTGGATAATACC							38	451.365	0.339529	0.343057	0.348118	0.350086	0.347188	0.321252	0.385784	0.379215	0.401174	0.325972	0.342038	0.34704	0.294209	0.2906	0.287727
>148R							38	456.159	0.0798916	0.0735556	0.0882076	0.0682731	0.0552541	0.0569687	0.0542594	0.077426	0.0802881	0.0683396	0.0681004	0.0655796	0.0517063	0.0772739	0.0876249
CCTTGAGCATCCATCACTAC							38	461	0	0	0	0	0	0	0	0	0	0	0	0	0	0	0
>14F							38	547.116	0.0155032	0.0148891	0.0132249	0.0114745	0.0123335	0.0200731	0	0	0	0	0	0	0	0	0
GAGCGAGTTGACATGAAGAC							51	228.744	0.317349	0.295297	0.365716	0.297536	0.306512	0.311677	0.272923	0.266346	0.26748	0.260901	0.270793	0.258939	0.262037	0.268786	0.264322
>14R							51	231.64	0.682651	0.704703	0.634284	0.702464	0.693488	0.688323	0.727077	0.733654	0.73252	0.739099	0.729207	0.741061	0.737963	0.731214	0.735678
CCTTTCCGACCACCACTGCGATCC							52	130.499	0.637897	0.696915	0.687034	0.609211	0.586898	0.612057	0.625461	0.628735	0.621677	0.779784	0.758669	0.779333	0.65466	0.637545	0.671553
>150F							52	222.861	0.356625	0.300999	0.310654	0.389163	0.411199	0.38586	0.373368	0.369741	0.377204	0.219607	0.240747	0.219937	0.344279	0.360414	0.326878
CCTTTGGCTAAATAATCAACC							52	408.645	0.00547788	0.00208622	0.00231178	0.00162532	0.00190313	0.00208299	0.00117007	0.00152389	0.00111911	0.000609206	0.000584068	0.000729187	0.00106018	0.00204132	0.00156887
>150R							56	134.39	0.851257	0.768314	0.793672	0.778646	0.778395	0.775788	0.769718	0.806704	0.807815	0.772401	0.800034	0.832362	0.798263	0.752231	0.806832
CCACAGAAGCATAGCTTGCCC							56	257.001	0.148743	0.231686	0.206328	0.221354	0.221605	0.224212	0.230282	0.193296	0.192185	0.227599	0.199966	0.167638	0.201737	0.247769	0.193168
>154F							57	204.59	0.756196	0.742947	0.743124	0.755603	0.733081	0.752488	0.743222	0.772231	0.743485	0.73926	0.759441	0.756233	0.757024	0.74695	0.785926
CTGCTACGAGGACTACGACC							57	290.851	0.243804	0.257053	0.256876	0.244397	0.266919	0.247512	0.256778	0.227769	0.256515	0.26074	0.240559	0.243767	0.242976	0.25305	0.214074
>154R							59	255.991	0.15674	0.374065	0.160256	0.249346	0.178673	0.220526	0.130208	0	0		0.296736	0.164474	0.140449	0.218978	0.206032
CCTATGACTATGACCGCCTCC							59	317.766	0.84326	0.625935	0.839744	0.750654	0.821327	0.779474	0.869792	1	1		0.703264	0.835526	0.859551	0.781022	0.793968
>155F							64	113.521	0.496654	0.544211	0.5235	0.323351	0.324881	0.289738	0.286399	0.296302	0.273618	0.519005	0.507106	0.569629	0.417872	0.388113	0.351633
GTATTGGGGCGCTCCCGACCG							64	240.713	0.481258	0.436058	0.455304	0.544099	0.599355	0.545197	0.322382	0.369545	0.348101	0.452746	0.469322	0.411527	0.562314	0.567912	0.596047
>155R							64	437.345	0.0220882	0.0197311	0.0211966	0.0495325	0.0603965	0.103712	0.0183699	0.0209163	0.00771843	0.0282494	0.0235725	0.0188439	0.0198138	0.0439742	0.05232
GAACAGTGATGAGAACTGGAG							64	528.221	0	0	0	0.0830174	0.0153681	0.0613537	0.372849	0.313237	0.370562	0	0	0	0	0	0
>157F							66	99.386	0.828637	0.801888	0.801394	0.621423	0.603745	0.612782	0.793446	0.774535	0.763694	0.840811	0.847205	0.831446	0.639354	0.505925	0.567185
GGCGACGGCGACGACGACGACG							66	235.903	0.129728	0.149392	0.1561	0.306818	0.21913	0.333512	0.165103	0.1572	0.178524	0.118862	0.117874	0.129424	0.329609	0.407505	0.387112
>157R							66	455.964	0.0416343	0.0487192	0.0425058	0.0717593	0.177126	0.0537057	0.0414508	0.0682647	0.0577822	0.0403269	0.0349215	0.0391292	0.0310366	0.0865701	0.0457038
GGAGGCGCTGCACGAGGTCCCG							67	272.192	0.954742	0.937076	0.937392	0.906432	0.916107	0.862458	0.910854	0.921885	0.91882	0.950961	0.94674	0.949896	0.883536	0.912459	0.859066
>159F							67	351.988	0.0452584	0.0629237	0.0626081	0.0935685	0.0838926	0.137542	0.0891458	0.0781154	0.0811802	0.049039	0.0532598	0.0501042	0.116464	0.0875407	0.140934
CCAGTTGCCCACTGTCAAGCC							68	168.987	0.56406	0.638618	0.614236	0.77475	0.696078	0.692908	0.797057	0.803485	0.778509	0.748488	0.745727	0.712373	0.583131	0.650685	0.578804
>159R							68	251.543	0.0473636	0.0466749	0.0493624	0	0.0407913	0.0614183	0.0277889	0.0280189	0.0270485	0.031324	0.0281088	0.0317202	0	0	0.0580661
CCACTGAACCATCATTCTCC							68	260.476	0.388577	0.314707	0.336402	0.22525	0.26313	0.245673	0.175154	0.168496	0.194443	0.220188	0.226164	0.255907	0.416869	0.349315	0.36313
>161F							69	140.089	0.665627	0.756152	0.732267	0.652789	0.652232	0.690722	0.777015	0.723515	0.757678	0.777778	0.771147	0.77945	0.622655	0.58485	0.545735
GAATAACAAGCGTGGTTTAGG							69	213.683	0.334373	0.243848	0.267733	0.347211	0.347768	0.309278	0.222985	0.276485	0.242322	0.222222	0.228853	0.22055	0.377345	0.41515	0.454265
>161R							70	218.378	0.204668	0.208098	0.163782	0.219283	0.218119	0.244814		0.225935	0.203252	0.298711	0.228183		0.327586	0.300885	0.31227
GTGGTTTACACGTTATCAGG							70	324.987	0.795332	0.791902	0.836218	0.780717	0.781881	0.755186		0.774065	0.796748	0.701289	0.771817		0.672414	0.699115	0.68773
>162F							71	93.328	0.190258	0.306437	0.3139	0.108859	0.100331	0.0531351	0.366266	0.374585	0.301801	0.318757	0.212026	0.207709	0.165813	0.152261	0.0876776
GGAATTTTACACGTGCATTG							71	99.318	0.694458	0.535824	0.546033	0.69912	0.738379	0.788425	0.394072	0.403435	0.512969	0.481924	0.625736	0.653077	0.545951	0.559085	0.604683
>162R							71	160.479	0.113254	0.155502	0.13767	0.18944	0.157877	0.150996	0.238656	0.220942	0.184565	0.198023	0.161133	0.138239	0.287053	0.286091	0.306017
GGCTTATCCTCATAGTATGG							71	240.073	0.00202986	0.00223697	0.00239578	0.00258047	0.0034139	0.00744433	0.00100712	0.00103831	0.000664367	0.0012965	0.00110525	0.000974908	0.00118382	0.00256271	0.0016232
>167F							72	237.345	0.695338	0.826925	0.773326	0.812799	0.819397	0.798023	0.829421	0.808941	0.814695	0.865477	0.869188	0.869906	0.899927	0.82917	0.869083
GCTCGCGGATGGACAGAAAGG							72	252.388	0.00944379	0.00970736	0.00948947	0.0146034	0.017963	0.0152273	0	0.00857801	0.00822204	0.00298528	0.00227144	0.00601593	0	0.00489764	0.0100903
>167R							72	445.587	0.295218	0.163367	0.217185	0.172598	0.16264	0.186749	0.170579	0.182481	0.177083	0.131538	0.128541	0.124078	0.100073	0.165932	0.120826
GGATTTGGGGAACCTCAGCAGG							73	228.281	0.416647	0.366242	0.377098	0.437687	0.49157	0.45505		0.389969	0.394746	0.410754	0.406996	0.395893	0.510444	0.482008	0.492777
>168F							73	245.327	0.583353	0.633758	0.622902	0.562313	0.50843	0.54495		0.610031	0.605254	0.589246	0.593004	0.604107	0.489556	0.517992	0.507223
GGAGAAGTATGATGTAGCAG							74	134.233	0.135324	0.140396	0.134693	0.148635	0.134261	0.1379	0.153714	0.142513	0.141525	0.142341	0.140207	0.14083	0.102212	0.113041	0.111171
>168R							74	139.443	0.864676	0.859604	0.865307	0.851365	0.865739	0.8621	0.846286	0.857487	0.858475	0.857659	0.859793	0.85917	0.897788	0.886959	0.888829
GGAGAGGCTCGTTGCACGCATG							78	119.087	0.420408	0.460211	0.471713	0.531225	0.51477	0.50285	0.585222	0.560267	0.499851	0.592105	0.572867	0.549607	0.760535	0.657534	0.775838
>169F							78	256.096	0.0394668	0.0141853	0.0217823	0.0205953	0	0	0	0	0	0.010772	0.0101756	0.00935989	0	0	0
CCGTTGGTCGCCACCGCCAAC							78	316.969	0.0126362	0.0154188	0.0147633	0	0	0	0	0	0	0.0130549	0.0127281	0.0173678	0	0	0
>169R							78	331.601	0.0738479	0.0911171	0.0788195	0.0596598	0.0542707	0.0423632	0.0455162	0.051047	0.0490498	0.0703283	0.084509	0.0921689	0.0226552	0.0477532	0.0335324
CCGCTCGTTCTTCTCGTCCTCC							78	388.177	0.453641	0.419067	0.412921	0.38852	0.430959	0.454787	0.369262	0.388686	0.451099	0.31374	0.31972	0.331496	0.21681	0.294713	0.190629
>171F							79	202.343	0.164483	0.254985	0.214527	0.244739	0.327501	0.318901	0.402215	0.476315	0.364808	0.507773	0.468741	0.366547	0.474593	0.272631	0.329213
GGAATGGTGAATTGCAGCGAG							79	246.593	0.122743	0.0824752	0.102245	0.179485	0.151465	0.153038	0.135497	0.143536	0.138933	0.0761254	0.0898999	0.0871408	0.18397	0.223068	0.207686
>171R							79	580.063	0.0303899	0.0314499	0.0373502	0.0605616	0.0552388	0.0764706	0.0410613	0.0473701	0.0502923	0.0241048	0.0286206	0.0344714	0.0455127	0.0496956	0.0631005
GCTTATATTGTCAGGGTTGG							79	662.031	0.682384	0.63109	0.645878	0.515214	0.465795	0.451591	0.421226	0.332779	0.445967	0.391997	0.412739	0.51184	0.295924	0.454606	0.4
>172F							83	184.129	0.482605	0.438147	0.448887	0.528447	0.615361	0.618873	0.517113	0.531131	0.531802	0.528385	0.520034	0.478852	0.542205	0.512361	0.500759
GAGGATGATTCTGACAAAAGG							83	187.244	0.517395	0.561853	0.551113	0.471553	0.384639	0.381127	0.482887	0.468869	0.468198	0.471615	0.479966	0.521148	0.457795	0.487639	0.499241
>172R							86	209.069	0.706215	0.70122	0.717489	0.708008	0.728458	0.723182	0.704811	0.693637	0.710565	0.682517	0.690286	0.719724	0.673827	0.702821	0.698137
GGAAACAGTTGTATTCTCCAG							86	226.364	0.293785	0.29878	0.282511	0.291992	0.271542	0.276818	0.295189	0.306363	0.289435	0.317483	0.309714	0.280276	0.326173	0.297179	0.301863
>173F							87	190.655	0.827498	0.86153	0.859157	0.856012	0.787934	0.798451	0.88667	0.896769	0.889148	0.867426	0.853291	0.887593	0.860163	0.824875	0.686947
GGACTTGAAGAGCTTCAACG							87	290.036	0.172502	0.13847	0.140843	0.143988	0.212066	0.201549	0.11333	0.103231	0.110852	0.132574	0.146709	0.112407	0.139837	0.175125	0.313053
>173R							88	194.994	0.784983	0.825992	0.808723	0.844743	0.820974	0.834454	0.858056	0.846455	0.860724	0.851067	0.867938	0.856721	1	0.799605	0.744574
GGATTATCTTTAATCTTAACCG							88	210.916	0.215017	0.174008	0.191277	0.155257	0.179026	0.165546	0.141944	0.153545	0.139276	0.148933	0.132062	0.143279	0	0.200395	0.255426
>178F							90	243.707	0.147979	0.0840911	0.105831	0.0771752	0.0610128	0.0591366	0.0226862	0.0144974	0.00799936	0.0402735	0.0521974	0.0495721	0	0.0820345	0.085855
CCGCATCATCTTCTTCTTCC							90	255.629	0.0311497	0.0234202	0.0226224	0	0	0	0.00821963	0.0196712	0.00799936	0.0136446	0.0190746	0.0196362	0	0	0
>178R							90	302.588	0.653086	0.692481	0.673666	0.649881	0.616229	0.639267	0.732122	0.720453	0.732261	0.722825	0.708167	0.718721	0.646305	0.678425	0.659043
CCAGCATTTTCTGTACAGTTTC							90	314.861	0.167785	0.200008	0.197881	0.272944	0.322758	0.301597	0.236972	0.245379	0.25174	0.223257	0.220561	0.212071	0.353695	0.239541	0.255102
>180F							91	118.762	0.660992	0.654957	0.655733	0.811733	0.825222	0.818357	0.864544	0.852226	0.858673	0.699861	0.71749	0.674955	0.787751	0.745275	0.66553
CCACAGCAGTGTACCGCCAACC							91	173.352	0.301932	0.306617	0.306959	0.160967	0.159	0.145366	0.119822	0.132643	0.126847	0.26421	0.247769	0.281858	0.187976	0.228837	0.299779
>180R							91	203.236	0.0370768	0.038426	0.0373079	0.0272998	0.0157778	0.0362774	0.015634	0.015131	0.01448	0.035929	0.0347413	0.0431871	0.0242725	0.0258885	0.0346913
CCAGAATTATACATTGTTCC							93	174.478	0.638456	0.601533	0.628266	0.692274	0.687062	0.690846	0.617641	0.623427	0.683516	0.621439	0.636285	0.626492	0.666162	0.695879	0.704713
>181F							93	198.259	0.255487	0.278905	0.261993	0.221576	0.249203	0.20793	0.310792	0.300814	0.288402	0.280634	0.273438	0.279132	0.264379	0.233939	0.247
CCTTCTCTGCCTCGGCGACCC							93	358.677	0.106057	0.119562	0.109741	0.0861501	0.0637349	0.101224	0.071567	0.0757588	0.028082	0.0979272	0.0902778	0.0943762	0.0694585	0.0701818	0.0482868
>181R							94	225.115	0.619327	0.580391	0.595844	0.645371	0.683971	0.722182	0.676503	0.646622	0.687716	0.633744	0.60089	0.588887	0.713105	0.690145	0.723628
CCATTCCTGAACTTTAAGTC							94	232.783	0.380673	0.419609	0.404156	0.354629	0.316029	0.277818	0.323497	0.353378	0.312284	0.366256	0.39911	0.411113	0.286895	0.309855	0.276372
>182F							101	207.935	0.246714	0.26308	0.253007	0.264392	0.280782	0.27026	0.297101	0.308629	0.304629	0.254422	0.256455	0.257068	0.283047	0.276448	0.287866
GACAGCAAAACACCATGAGG							101	212.911	0.753286	0.73692	0.746993	0.735608	0.719218	0.72974	0.702899	0.691371	0.695371	0.745578	0.743545	0.742932	0.716953	0.723552	0.712134
>182R							104	234.746	0.0577824	0.0299401	0.0408052	0.403429	0.812137	0.643042	0.0517331	0.112561	0.151298	0.0368541	0.0471525		0.137443	0.095902	0.154373
GCACGAAGGAGACTCGGCGG							104	240.527	0.169045	0.215932	0.203753	0.118476	0.0406714	0.0586932	0.220383	0.160883	0.157653	0.147416	0.169014		0.197082	0.23046	0.202662
>183F							104	247.375	0.773173	0.754128	0.755442	0.478095	0.147192	0.298265	0.727884	0.726556	0.691049	0.815729	0.783833		0.665475	0.673638	0.642966
GGACGTCTTCGCCTGCCGCCG							107	206.531	0.657141	0.694354	0.682247	0.691563	0.68564	0.700561	0.787777	0.740078	0.753257	0.75474	0.751424	0.742347	0.721591	0.715272	0.667194
>183R							107	223.592	0.342859	0.305646	0.317753	0.308437	0.31436	0.299439	0.212223	0.259922	0.246743	0.24526	0.248576	0.257653	0.278409	0.284728	0.332806
GGGTCTCGAGAATCTCGAGG							108	163.299	0.103748	0.10911	0.124581	0.116014	0.0877079	0.0810626	0.0641642	0.0758892	0.0681262	0.140825	0.155667	0.166781	0.186632	0.202202	0.191357
>185F							108	215.371	0.896252	0.89089	0.875419	0.883986	0.912292	0.918937	0.935836	0.924111	0.931874	0.859175	0.844333	0.833219	0.813368	0.797798	0.808643
GGAGTTGGAGACGATGTTGCG							110	174.281	0.391783	0.493512	0.477208	0.682515	0.655984	0.628911	0.811454	0.78705	0.777772	0.608477	0.564711	0.571537	0.628734	0.574829	0.535083
>185R							110	179.327	0.608217	0.506488	0.522792	0.317485	0.344016	0.371089	0.188546	0.21295	0.222228	0.391523	0.435289	0.428463	0.371266	0.425171	0.464917
GCCGCACAGATGTTACACGG							115	167.432	0.171665	0.179606	0.19471	0.180398	0.204348	0.249009	0.208949	0.204193	0.226948	0.191706	0.159622	0.145785	0.185645	0.202895	0.180144
>189F							115	173.483	0.308208	0.341586	0.355621	0.283791	0.286087	0.260111	0.216342	0.263199	0.258347	0.290959	0.26508	0.27061	0.2657	0.239737	0.260707
CTGGAGACAGACGGGCTGGCC							115	185.089														0.203158	0.193471
>189R							115	191.039														0.354211	0.365678
CCGTGCAGGTAAACCGCGTC							116	200.535	0.726174	0.643283	0.670382	0.709039	0.662116	0.672614	0.643039	0.618174	0.616304	0.712116	0.708439	0.675487	0.670995	0.622198	0.647205
>193F							116	227.79	0.273826	0.356717	0.329618	0.290961	0.337884	0.327386	0.356961	0.381826	0.383696	0.287884	0.291561	0.324513	0.329005	0.377802	0.352795
GACCACCTCGGTAATGGCGCCG							118	199.243	0.588785	0.631243	0.626679	0.809756	0.809929	0.785126	0.839648	0.854381	0.848106	0.783525	0.752778	0.742136	0.811935	0.716695	0.670578
>193R							118	203.201	0.411215	0.368757	0.373321	0.190244	0.190071	0.214874	0.160352	0.145619	0.151894	0.216475	0.247222	0.257864	0.188065	0.283305	0.329422
GGGTCCTTTGAGCTTTGTAGG							121	167.444	0.225203	0.248601	0.232317	0.199373	0.153968	0.185986	0.153172	0.17294	0.172679	0.206532	0.178333	0.273836	0.189802	0.219825	0.192695
>194F							121	172.439	0.774797	0.751399	0.767683	0.800627	0.846032	0.814014	0.846828	0.82706	0.827321	0.793468	0.821667	0.726164	0.810198	0.780175	0.807305
CACTGGAACTGGAGAGCTCC							122	137.303	0.305551	0.322943	0.318784	0.42322	0.469955	0.497041	0.429151	0.434887	0.442279	0.403325	0.411088	0.367402	0.497539	0.4858	0.4004
>194R							122	240.031	0.694449	0.677057	0.681216	0.57678	0.530045	0.502959	0.570849	0.565113	0.557721	0.596675	0.588912	0.632598	0.502461	0.5142	0.5996
CCAACATTTGGTCTTCCAAC							125	222.63	0.697213	0.814192	0.770985	0.79211	0.828841	0.812805	0.817501	0.835459	0.828196	0.804064	0.818121	0.822667	0.809081	0.807209	0.796476
>197F							125	233.66	0.302787	0.185808	0.229015	0.20789	0.171159	0.187195	0.182499	0.164541	0.171804	0.195936	0.181879	0.177333	0.190919	0.192791	0.203524
GGGCCGAGGCCTAGCAGCGG							127	124.985	0.366983	0.421536	0.407426	0.457404	0.43662	0.429868	0.590196	0.571727	0.568834	0.552661	0.533697	0.503109	0.479167	0.421797	0.381092
>197R							127	129.143	0.633017	0.578464	0.592574	0.542596	0.56338	0.570132	0.409804	0.428273	0.431166	0.447339	0.466303	0.496891	0.520833	0.578203	0.618908
GTCTTCTGGTGCCTGACGGG							128	123.514	0.776762	0.789917	0.790037	0.762847	0.757332	0.750669	0.778405	0.764517	0.772221	0.770532	0.769332	0.792324	0.754096	0.773416	0.730601
>198F							128	146.089	0.223238	0.210083	0.209963	0.237153	0.242668	0.249331	0.221595	0.235483	0.227779	0.229468	0.230668	0.207676	0.245904	0.226584	0.269399
GGCTTTGGCATGGTTCCCGG							129	183.68	0.319162	0.298793	0.341321	0.311939	0.227259	0.223549	0.333958	0.281926	0.298602	0.288504	0.335568	0.28099	0.245913	0.28966	0.286764
>198R							129	186.458	0.680838	0.701207	0.658679	0.688061	0.772741	0.776451	0.666042	0.718074	0.701398	0.711496	0.664432	0.71901	0.754087	0.71034	0.713236
GGCGCAGACTCTCGTAAGTTCG							131	255.213	0.576622	0.596269	0.586692	0.633075	0.648205	0.637147	0.554073	0.545637	0.555014	0.538815	0.56475	0.593279	0.619869	0.64137	0.639231
>212F							131	258.225	0.423378	0.403731	0.413308	0.366925	0.351795	0.362853	0.445927	0.454363	0.444986	0.461185	0.43525	0.406721	0.380131	0.35863	0.360769
CCGATGATGGAGTTAAAGTC							133	176.351	0.415239	0.394958	0.404474	0.393751	0.41356	0.395406	0.370593	0.373065	0.381937	0.374156	0.370295	0.378272	0.405471	0.414083	0.4394
>212R							133	179.456	0.584761	0.605042	0.595526	0.606249	0.58644	0.604594	0.629407	0.626935	0.618063	0.625844	0.629705	0.621728	0.594529	0.585917	0.5606
CCTCTCTTGTTCTTCAACGGC							135	229.218	0.347503	0.345073	0.348372	0.380414	0.393054	0.40972	0.391458	0.395872	0.394352	0.340825	0.346275	0.34333	0.349169	0.354327	0.349997
>217F							135	232.154	0.652497	0.654927	0.651628	0.619586	0.606946	0.59028	0.608542	0.604128	0.605648	0.659175	0.653725	0.65667	0.650831	0.645673	0.650003
GGACTGCCGCCTCTGCTCAG							136	128.397	0.776322	0.723815	0.75084	0.683325	0.675241	0.623645	0.689123	0.751397	0.685497	0.684813	0.699457	0.720011	0.724585	0.719961	0.689225
>217R							136	205.447	0.223678	0.276185	0.24916	0.316675	0.324759	0.376355	0.310877	0.248603	0.314503	0.315187	0.300543	0.279989	0.275415	0.280039	0.310775
GGCGTAGGACAGATACACCG							138	231.197	0.811015	0.812376	0.807931	0.824875	0.819767	0.836898	0.821865	0.826394	0.819845	0.810166	0.811327	0.818629	0.808286	0.818641	0.814532
>221F							138	234.132	0.188985	0.187624	0.192069	0.175125	0.180233	0.163102	0.178135	0.173606	0.180155	0.189834	0.188673	0.181371	0.191714	0.181359	0.185468
GCGTGTAATTGGCCGCACGG							140	175.194	0.448122	0.443909	0.440234	0.454477	0.465754	0.48027	0.488219	0.472862	0.479117	0.442853	0.447166	0.45261	0.436943	0.447509	0.459648
>221R							140	178.041	0.551878	0.556091	0.559766	0.545523	0.534246	0.51973	0.511781	0.527138	0.520883	0.557147	0.552834	0.54739	0.563057	0.552491	0.540352
GGCCTCCATCCTCGCGACGAAG							141	213.337	0.688478	0.623642	0.649685	0.706346	0.738763	0.716738	0.633776	0.635295	0.651956	0.670586	0.654966	0.642373	0.731935	0.692347	0.663938
>222F							141	253.113	0.0179897	0.0264299	0.0201089	0.0158824	0.0159417	0.0162761	0.0195984	0.0221747	0.0208491	0.0173903	0.0198071	0.0236551	0.0133173	0.0197125	0.018331
CAGCATCCGTGTCATCGGCC							141	264.204	0.293532	0.349928	0.330206	0.277772	0.245295	0.266986	0.346626	0.34253	0.327195	0.312023	0.325227	0.333972	0.254748	0.287941	0.317731
>222R							142	130.429	0.424127	0.457745	0.419218	0.433773	0.388229	0.35793	0.716936	0.696037	0.673689	0.641168	0.619094	0.676841	0.466374	0.390889	0.385793
CTTCCTGGCTGAAGCAATCC							142	201.621	0.0638164	0.045808	0.0579011	0.0440205	0.0425851	0.0478575	0.0253632	0.0289643	0.0318952	0.0370618	0.039129	0.0424629	0.0670928	0.073342	0.0694517
>223F							142	298.219	0.512057	0.496447	0.522881	0.522206	0.569186	0.594213	0.257701	0.274999	0.294416	0.32177	0.341777	0.280696	0.466533	0.535769	0.544755
GGCTAGTTTAAAGGTTGATCTG							144	265.299	0.197804	0.227337	0.205434	0.251519	0.254894	0.252089	0.279145	0.269948	0.275382	0.248811	0.260206	0.239594	0.29153	0.281228	0.274279
>223R							144	268.265	0.0956194	0.119934	0.106499	0.104395	0.0877946	0.0942601	0.134732	0.115794	0.117956	0.133073	0.123449	0.12798	0.139305	0.109714	0.105834
GGGTTAACTTATTCTGAATG							144	292.084	0.706576	0.65273	0.688067	0.644086	0.657311	0.653651	0.586123	0.614257	0.606662	0.618115	0.616345	0.632426	0.569165	0.609058	0.619887
>224F							146	186.141	0.583497	0.559652	0.573494	0.570471	0.596999	0.644145	0.565926	0.571766	0.575951	0.531286	0.540688	0.539263	0.51224	0.546308	0.54132
CCGTGTTGAATCTACTGGAGC							146	189.063	0.416503	0.440348	0.426506	0.429529	0.403001	0.355855	0.434074	0.428234	0.424049	0.468714	0.459312	0.460737	0.48776	0.453692	0.45868
>224R							150	197.307	0.800255	0.835043	0.813338	0.820649	0.821726	0.779654	0.904983	0.860066	0.86615	0.802619	0.798191	0.83575	0.861073	0.844238	0.844982
CCAATTGTACACAAATTCCTC							150	252.956	0.199745	0.164957	0.186662	0.179351	0.178274	0.220346	0.0950168	0.139934	0.13385	0.197381	0.201809	0.16425	0.138927	0.155762	0.155018
>23F							154	183.079	0.326753	0.299175	0.331598	0.281589	0.286175	0.250676		0.278635	0.286739	0.280323	0.326124	0.308662	0.249839	0.286917	0.239881
CCGCTTTGGAGTGCGCTGCAGC							154	269.426	0.673247	0.700825	0.668402	0.718411	0.713825	0.749324		0.721365	0.713261	0.719677	0.673876	0.691338	0.750161	0.713083	0.760119
>23R							155	93.038	0.0260455	0.0182394	0.0225058	0.0194606	0.0369197	0.023308	0.0185162	0.0205412	0.0163776	0.021185	0.0236539	0.0246111	0.0268601	0.0262804	0.0434019
CCTCGAAGATGGAACGATCC							155	105.324	0.242011	0.181951	0.18817	0.170674	0.191037	0.180939	0.151194	0.161709	0.153661	0.294367	0.287799	0.286374	0.31964	0.266286	0.463275
>28F							155	234.85	0.539292	0.602689	0.585829	0.635024	0.614104	0.623662	0.651512	0.645316	0.655526	0.533349	0.532919	0.522116	0.475869	0.488369	0.343701
GGCCAATCTTAAGGAGGCAG							155	238.857	0.10753	0.134161	0.12316	0.104729	0.0894824	0.0801105	0.125729	0.122327	0.126713	0.112411	0.114798	0.115635	0.101934	0.127084	0.0738886
>28R							155	384.623	0.085121	0.0629597	0.0803348	0.0701135	0.0684573	0.0919803	0.0530486	0.0501067	0.0477227	0.0386881	0.0408299	0.0512638	0.0756966	0.0919812	0.0757336
GGTAGCGTGAGCCGTAACGG							157	118.927	0.165782	0.145083	0.151375	0.146373	0.173299	0.175337	0.134103	0.127952	0.129873	0.11034	0.120446	0.129614	0.111125	0.127942	0.13371
>29F							157	129.191	0.834218	0.854917	0.848625	0.853627	0.826701	0.824663	0.865897	0.872048	0.870127	0.88966	0.879554	0.870386	0.888875	0.872058	0.86629
GCTGACACCTACATGAGCCAGG							159	161.45	0.373294	0.360593	0.376506	0.480674	0.548931	0.561244	0.359176	0.375392	0.391604	0.401068	0.331505	0.332325	0.586977	0.520904	0.280371
>29R							159	164.324	0.626706	0.639407	0.623494	0.519326	0.451069	0.438756	0.640824	0.624608	0.608396	0.598932	0.668495	0.667675	0.413023	0.479096	0.719629
GGTCGGTGCAACCTTCCGG							161	218.331	0.481675	0.491906	0.493417	0.462388	0.447571	0.467806	0.456972	0.443191	0.448714	0.432212	0.447641	0.474675	0.398653	0.40643	0.421013
>30F							161	221.263	0.518325	0.508094	0.506583	0.537612	0.552429	0.532194	0.543028	0.556809	0.551286	0.567788	0.552359	0.525325	0.601347	0.59357	0.578987
TCGATGCTGCTGCTATTTAC							162	184.113	0.587777	0.613612	0.621075	0.55423	0.468981	0.45766	0.55959	0.518116	0.53004	0.550273	0.560482	0.575073	0.558432	0.542549	0.47454
>30R							162	247.031	0.412223	0.386388	0.378925	0.44577	0.531019	0.54234	0.44041	0.481884	0.46996	0.449727	0.439518	0.424927	0.441568	0.457451	0.52546
TCAGTGCAGAGTGTAGAGAG							167	130.103	0.632801	0.648214	0.688371	0.817529	1	1	0.756008	0.764648	0.748553	0.704768	0.767589	0.766355	0.834163	0.832457	0.791875
>34F							167	201.55	0.367199	0.351786	0.311629	0.182471	0	0	0.243992	0.235352	0.251447	0.295232	0.232411	0.233645	0.165837	0.167543	0.208125
GCAAAGTACTGGAATTTCTGAGCCC							168	194.182	0.198258	0.178297	0.173954	0.180156	0.131712	0.0995935	0.17823	0.186307	0.186229	0.202817	0.218524	0.21543	0.259399	0.246143	0.235689
>34R							168	281.369	0.801742	0.821703	0.826046	0.819844	0.868288	0.900407	0.82177	0.813693	0.813771	0.797183	0.781476	0.78457	0.740601	0.753857	0.764311
GTGCTGACAACTGGTCGCTTTGTT							169	147.775	0.490337	0.48701	0.49667	0.50676	0.529179	0.57261	0.49761	0.498257	0.505153	0.472208	0.459378	0.473155	0.460518	0.466233	0.468696
>38F							169	150.091	0.356874	0.352015	0.347764	0.352333	0.323277	0.284576	0.3576	0.348294	0.348426	0.374747	0.387895	0.36301	0.410853	0.397703	0.388106
CAACAGCAATGATCGCAACGACGA							169	170.377	0.105885	0.109463	0.108997	0.0924576	0.104187	0.107336	0.0967962	0.0996678	0.0982374	0.1038	0.100498	0.106475	0.0870154	0.0913476	0.0951266
>38R							169	172.639	0.046904	0.0515122	0.0465694	0.0484491	0.0433564	0.0354781	0.0479945	0.0537809	0.0481837	0.0492451	0.0522295	0.057359	0.0416131	0.0447167	0.0480714
AAGTCAGCAGCTCGAACAATTGGC							171	134.422	0.801292	0.771569	0.789516	0.781805	0.806542					0.729961	0.744019	0.753587		0.759078	0.782954
>51F							171	137.459	0.198708	0.228431	0.210484	0.218195	0.193458					0.270039	0.255981	0.246413		0.240922	0.217046
GTTGCTATTGGTGCTGAAAAGG							172	126.499	0.332268	0.351941	0.347612	0.372646	0.367724		0.38937	0.389491	0.39582	0.344633	0.342444	0.36008	0.348035	0.349457	0.350131
>51R							172	129.361	0.667732	0.648059	0.652388	0.627354	0.632276		0.61063	0.610509	0.60418	0.655367	0.657556	0.63992	0.651965	0.650543	0.649869
GTCTTCTAATTGGAGATCCTGG							173	203.856	0.365718	0.458998	0.446307	0.869285	0.891443	0.88133	0.852054	0.845618	0.856123	0.738678	0.681683	0.621166	0.810368	0.731868
>52F							173	236.769	0.634282	0.541002	0.553693	0.130715	0.108557	0.11867	0.147946	0.154382	0.143877	0.261322	0.318317	0.378834	0.189632	0.268132
CCGTGGCAAAATTTCAAGGC							178	197.155	0.305406	0.298104	0.311941	0.311652	0.333586	0.338511	0.272602	0.265203	0.250572	0.24932	0.261038	0.27179	0.258422	0.289502	0.317619
>52R							178	201.959	0.694594	0.701896	0.688059	0.688348	0.666414	0.661489	0.727398	0.734797	0.749428	0.75068	0.738962	0.72821	0.741578	0.710498	0.682381
CCATACTCCATGGAAGCAACC							180	131.329	0.245744	0.269529	0.271427	0.30089	0.32484	0.312919	0.294888	0.285045	0.296373	0.275898	0.273117	0.291573	0.292944	0.306622	0.280925
>53F							180	134.335	0.55431	0.581661	0.560782	0.661159	0.628249	0.640274	0.684374	0.694225	0.67754	0.668759	0.666606	0.619895	0.683299	0.657127	0.667442
GCAGTTAATCTCCTCTGG							180	292.999	0.199946	0.148811	0.167791	0.0379517	0.0469106	0.0468073	0.0207374	0.02073	0.0260865	0.0553431	0.0602772	0.0885324	0.0237571	0.0362506	0.0516329
>53R							181	165.82	0.716952	0.685137	0.681089	0.651314	0.691916	0.651817	0.675087	0.659591	0.661191	0.638775	0.629026	0.65551	0.53167	0.601893	0.581466
GGCGTAGGTGGACGCGGTGAGG							181	181.82	0.283048	0.314863	0.318911	0.348686	0.308084	0.348183	0.324913	0.340409	0.338809	0.361225	0.370974	0.34449	0.46833	0.398107	0.418534
>54F							182	130.045	0.0538322	0.0601426	0.0576844	0.0624649	0.0798683	0.0485836	0.0657949	0.0619108	0.0680912	0.0504032	0.0585065	0.0578519	0.0565575	0.0651713	0.0539395
CGCATACGCAGAGCAAAGCC							182	133.006	0.515631	0.518023	0.52235	0.532528	0.50844	0.521285	0.512362	0.514993	0.509894	0.509716	0.502449	0.502613	0.503619	0.516743	0.522285
>54R							182	136.038	0.430537	0.421834	0.419965	0.405008	0.411692	0.430131	0.421843	0.423096	0.422015	0.439881	0.439044	0.439535	0.439823	0.418086	0.423776
CTTGAGAAAATCAACTTTACC							183	110.573	0.751427	0.748833	0.760031	0.766822	0.801968	0.812093	0.798802	0.798704	0.806353	0.768862	0.776012	0.758026	0.786863	0.743808	0.723198
>56F							183	123.146	0.248573	0.251167	0.239969	0.233178	0.198032	0.187907	0.201198	0.201296	0.193647	0.231138	0.223988	0.241974	0.213137	0.256192	0.276802
GGTGGATCTCGCCGTCCCTG							185	249.069	0.288204	0.245679	0.252611	0.25836	0.290882	0.314965	0.262592	0.24821	0.252291	0.237386	0.240023	0.238485	0.251572	0.288602	0.258863
>56R							185	251.912	0.711796	0.754321	0.747389	0.74164	0.709118	0.685035	0.737408	0.75179	0.747709	0.762614	0.759977	0.761515	0.748428	0.711398	0.741137
GAAAGCGGTCTTCATTCAGG							189	173.803	0.550929	0.53107	0.549666	0.526146	0.613445	0.514374	0.631975	0.633666	0.625712	0.60042	0.585374	0.596465	0.74026	0.47421	0.527132
>57F							189	182.507	0.449071	0.46893	0.450334	0.473854	0.386555	0.485626	0.368025	0.366334	0.374288	0.39958	0.414626	0.403535	0.25974	0.52579	0.472868
CCGGAGCTACCCGCGCCAGC							193	167.375	0.511202	0.520224	0.507042	0.467301			0.516447	0.492343	0.515357	0.509968	0.499525	0.513255	0.509257	0.485379	0.518851
>57R							193	170.359	0.488798	0.479776	0.492958	0.532699			0.483553	0.507657	0.484643	0.490032	0.500475	0.486745	0.490743	0.514621	0.481149
CCTTGTAAGACGAGTTTAAC							194	134.152	0.545648	0.550332	0.531985	0.532225	0.512579	0.514923	0.587358	0.58512	0.582874	0.56978	0.553003	0.557823	0.5	0.522034	0.493435
>58F							194	143.789	0.454352	0.449668	0.468015	0.467775	0.487421	0.485077	0.412642	0.41488	0.417126	0.43022	0.446997	0.442177	0.5	0.477966	0.506565
GGTACAGTGCCATGATCCTGG							197	165.029	0.255676	0.257345	0.25349	0.278008	0.304322	0.318387	0.248391	0.24284	0.226621	0.219089	0.230123	0.245044	0.249126	0.276209	0.280781
>58R							197	174.818	0.744324	0.742655	0.74651	0.721992	0.695678	0.681613	0.751609	0.75716	0.773379	0.780911	0.769877	0.754956	0.750874	0.723791	0.719219
GCCTTGGATGACTTGGCTGG							198	121.217	0.765758	0.805754	0.779293	0.857577	0.877581	0.863083	0.896789	0.88842	0.889052	0.803465	0.811764	0.794794	0.877896	0.874399	0.825039
>59F							198	129.257	0.234242	0.194246	0.220707	0.142423	0.122419	0.136917	0.103211	0.11158	0.110948	0.196535	0.188236	0.205206	0.122104	0.125601	0.174961
GTTGCAATGCAACCCAATGAGG							212	312.873	0.17853	0.18901	0.183957	0.255883	0.222195	0.235999	0.283677	0.294472	0.287463	0.285397	0.274167	0.259789	0.322449	0.259871	0.226832
>59R							212	422.921	0.82147	0.81099	0.816043	0.744117	0.777805	0.764001	0.716323	0.705528	0.712537	0.714603	0.725833	0.740211	0.677551	0.740129	0.773168
GGAGTCCGCACGCTTGCGAGG							217	117.322	0.0389754	0.0552572	0.0551236	0.0405742	0.0488809	0.0632299	0.0341365	0.0429553	0.0382803	0.0805274	0.0647519	0.0635342	0.0426465	0.0346512	0.0242855
>61F							217	206.451	0.75617	0.679675	0.74063	0.838086	0.846911	0.843677	0.818321	0.827471	0.818602	0.721273	0.73253	0.706333	0.815549	0.834767	0.735426
CCAGCCTCACTGGATACTGGC							217	294.54	0.204854	0.265067	0.204246	0.12134	0.104208	0.0930931	0.147543	0.129573	0.143118	0.198199	0.202718	0.230133	0.141804	0.130581	0.240289
>61R							221	173.147	0.978845	0.97912	0.98238	0.906854	0.835723	0.837776	0.95305	0.95172	0.951566	0.972694	0.972293	0.97802	0.956488	0.967063	0.979156
CCTGCAGGAGCATCACTGCCC							221	225.115	0.00299089	0.00306682	0.00200019	0.0395849	0.09149	0.102016	0	0	0	0.00411413	0.00528245	0.00402218	0	0	0
>62F							221	235.169	0.018164	0.0178136	0.0156201	0.053561	0.0727868	0.0602084	0.0469498	0.0482798	0.048434	0.0231921	0.0224241	0.0179576	0.0435116	0.0329368	0.0208442
CCCAAACTTGAAGAATGTAC							222	224.441	0.751848	0.723881	0.738546	0.962798	0.967426	0.964073	0.897059	0.92618	0.907509	0.775904	0.795737	0.788926	0.936383	0.921549	0.915937
>62R							222	315.355	0.248152	0.276119	0.261454	0.0372015	0.0325744	0.0359267	0.102941	0.0738198	0.0924912	0.224096	0.204263	0.211074	0.0636169	0.0784512	0.0840631
CTTCGAACCATCTGCTAGCC							223	305.312	0.420272	0.438562	0.467079	0.412825	0.331594	0.368576	0.354763	0.386719	0.385587	0.437517	0.492252	0.479002	0.448723	0.454064	0.4431
>64F							223	435.367	0.153504	0.16048	0.156635	0.225208	0.271328	0.243233	0.224366	0.223688	0.222512	0.214874	0.222807	0.190167	0.242893	0.209931	0.245445
CCGTCGGCTGCCCTCCTCACC							223	597.397	0.426224	0.400958	0.376286	0.361966	0.397078	0.388191	0.42087	0.389593	0.391901	0.347608	0.28494	0.330831	0.308384	0.336005	0.311455
>64R							224	374.966	0.427628	0.45448	0.488466	0.647396		0.897225	0.583078	0.568171	0.575848	0.480702	0.512132	0.445392	0.63851	0.605673	0.611656
CATTTTTACTGCTTTGCTCC							224	479.407	0.572372	0.54552	0.511534	0.352604		0.102775	0.416922	0.431829	0.424152	0.519298	0.487868	0.554608	0.36149	0.394327	0.388344
>66F
GATGGTGTGACACCTCTTATGG
>66R
GATTTCTCGTTTAAGCATAGG
>67F
CCGACGCCATGGTGTCGCCC
>67R
CCACATCCACCAGCAGCTCC
>68F
GGATATTTAGCCACAATGTG
>68R
GAAGCTATACATAATACAGG
>69F
GGTGGTAATCGACGGCGGAGG
>69R
GGTCCTCGATCGATTTCTCGG
>70F
GCATAGACATGCCAGCTTCAGG
>70R
GCTTAGTGGTGCCACCAAGG
>71F
GCGTGGGACGGATCTCTGCCGG
>71R
GGCCATTCCAGCACGGCCTCGG
>72F
GCAACGAGGCTCTAATCTGG
>72R
GGATAGCCTCAATAGCTGTGG
>73F
CCACTAGATTGTGACAGTGC
>73R
CCTAACGATGCATTGACACAAC
>74F
CTGCTTCTTCTCAAATCTCC
>74R
CCGGCGCAGAAACCGCCTCC
>75F
CCTGCTCCGGCCATATATCGTC
>75R
CCACTCGAGCAATGCGGAGGAC
>76F
GGTGAGCACGGCACACAACGG
>76R
GGGTGATCTGACCTTCTGAGG
>77F
CCGAAGCAGCAGTTGCGAATC
>77R
CTGAGAAGCTAAGATCAGCC
>78F
CAGCAAACTGGTGTTCCCAC
>78R
CCATTGGGTTGATCTGTTGC
>79F
CCTCGTACTAAGAAGCGACC
>79R
CCACTAGCTATTTGTTGCTTAC
>81F
GGACTTCTGAAGTTCTGCGG
>81R
GGATGCAATTCGCTATCACTGG
>83F
GCTCTAGAGGCCTTCCTAATGG
>83R
GGAATTGATATGGTAATCATGG
>84F
GGAGCACGTTGGTTGCTCAGG
>84R
GGCCTCCTAGAATGCGGTGAAG
>85F
GGAGGCTGAATTCTGTTTGG
>85R
GGCAGCAGCTGCTCACTTCGG
>86F
CCGACTACCAAGCGCAATTCC
>86R
CACCAAACGACCAATCCGACC
>87F
CTGAACCGGGCAAGCGCGAGCC
>87R
CCTGAGCCGGCGTCGTCGTTGC
>88F
CCTCCTGGAACTGATGAGACC
>88R
CCTTATTGTTGAACCATTCC
>89F
GCTCGACGTTGCTATCGTCGG
>89R
GTGCTGACCCTCGAATCAGG
>90F
CCGTCTTCAGCTTCCTCTCC
>90R
CAAAATCTACTAGGAGCAACC
>91F
GGCATCTGTGCTTGTTTTGATG
>91R
GGTGCATGATCCAGCGAGAG
>93F
CTGGGGATGATGATGCTGCC
>93R
CCCTCGGCAGACTTAACTCC
>94F
CCTGGCCCATTCTAGGTCC
>94R
CCAAATACGCTTGGATGGC
>95F
CCCATCGGTGGTGAAATCGGC
>95R
CCAGCGACCTTGCGGCCTCC
>97F
GGTGGAATGATCCCAAAGGTGG
>97R
GCTCTGCGCGCCTGTACTGG
>99F
CCTTCATGTCCTCTTGTTCC
>99R
CCAACTCAAGAGACCACCGCC

## Sheet: Supplementary Table 4
BaRTv2: A highly resolved barley reference transcriptome for accurate transcript-specific RNA-seq quantification
Supplementary Table 4. Information on genes, TSS positions, primers used for 5'RACE validation of TSS
Chromosome	TSS position	Difference	gene name	strand	TSS Iso-Seq read support	Gene Iso-Seq read support	Primer Name	Primer	Annotation	Isoseq TSS Sequence 5' -> 3'
chr6H	474835041	127	BaRT2v18chr6HG314960	-	409	591	HvTSS2	GGACTCGCACCGCGGGCACTTGACG	dof zinc finger domain containing protein	AAGCTTATTGGGTGGAGCTCTTGCCGCTCCTAGCTCGTCGACAAGCACACCCACAAAGCCACTGATAACAAGCACATAGCAGCCCGCGCTCTCTTATAGT
chr6H	474834914		BaRT2v18chr6HG314960	-	153	591	SMRTHvTSS2	GATTACGCCAAGCTTGGACTCGCACCGCGGGCACTTGACG		ATGCAAGACTTCCAGTCCATCCCGGGCCTCGCCGGGCGTCTGTTCGGCGGCGCGGCGGCGGCGGACATCCGGCGCGCGCAGGGCCCGGCGTCTCGGTGCG
chr6H	129390449	-108	BaRT2v18chr6HG297070	-	193	510	HvTSS4	CCTCAAGCATGACACCTTGGAGGGGT	GAPCP-1 | glyceraldehyde-3-phosphate dehydrogenase of plastid 1	GGTCAAACCCTAACGCGCGCATCCACCCACCCACCCGTCCGTCCGTCCGTCCGTCCATCAACCCCTTCTCCCATGGCGGCGCTCTCCGTGCCTCTCCGCA
chr6H	129390557		BaRT2v18chr6HG297070	-	192	510	SMRTHvTSS4	GATTACGCCAAGCTTCCTCAAGCATGACACCTTGGAGGGGT		ACGCCCGCCTCCGCGAACGAAAGGCCAGCCAAACCTCTGCCCCTGCCCCCTCGTCGGCTTGATTCCTCCTCCTCGTGACCCTCTCCTGCGGTCCCTCCCC
chr5H	306399496	102	BaRT2v18chr5HG238000	+	73	223	HvTSS16	GCAGAAATCTGAAACGGCAGGGA	NC domain-containing protein-related	AAGCAACCAGCCCTAACCGATTGCCGTCTCCATCCGCGTTCATCCATCCAGGGCATTCTTCGCCGCTAAGCAAGCGCCACCTCGGGTTCGAGGCGGAGAG
chr5H	306399394		BaRT2v18chr5HG238000	+	61	223	SMRTHvTSS16	GATTACGCCAAGCTTGCAGAAATCTGAAACGGCAGGGA		AGACAAGGAAACACGAGCAGTCCCGACCCGAGAGAGAAAGAGAGTCGCGGGAGCAACGGCCGCCTTCCTTGTGTTGTGCCCTTGTTGCTTCCTAACCTAG
chr1H	335501552	261	BaRT2v18chr1HG022010	-	94	222	HvTSS17	GCGATGACGAGCCAGCAGTCCTTGG	ATB5-A, B5 #2, ATCB5-E, CB5-E | cytochrome B5 isoform E	ACGCGGAACGGGGGCGCTGTCCAAAGCGCGTGATCCATTTCCTCCGTCCTCGCTCGGTGCGCGCGCCACTCCGCCGGCCCGTCCCCCTCGCCGGCGACTT
chr1H	335501291		BaRT2v18chr1HG022010	-	83	222	SMRTHvTSS17	GATTACGCCAAGCTTGCGATGACGAGCCAGCAGTCCTTGG		ATCATTCTCTCCCCCCTCCAGGCAGGCAGAGCGTGTTGCGACTTGCGAGCCATGGCCGGCGACAAGAAGGTGTTCGGCTTCGAGGAGGTCGCCAAGCACA

## Sheet: Supplementary Table 5
BaRTv2: A highly resolved barley reference transcriptome for accurate transcript-specific RNA-seq quantification
Supplementary Table 5: Iso-seq samples and results of preprocessing/TAMA annotation
File name	Tissue type	#ZMW	#CCS	#FLNCs	#UniquemappedFLNCs	#mappedLocations	#transcripts	#genes
m54203_191128_061759	Hot stress coleoptiles	458469	378839	331586	295521	320979	144656	15728
m54203_190509_120047	50 day inflorescence	526306	425090	374860	336191	372017	174203	16852
m54203_190619_124125	Lodicule day 55	598905	463622	430534	408355	454096	205584	17109
m54203_191120_152842	15 dpa developing grain	518538	411875	367635	333199	372184	166066	15606
m54203_190607_021429	Day 14 seedling	536757	414086	384459	365026	387739	124672	12102
m54203_180927_185924	7 tissues from IPK	724095	410726	365324	351480	400446	158938	13696
m54203_190606_055516	Etoliated Leaf	527105	402965	371645	352556	385980	176211	16024
m54203_190605_093609	35 day inflorescence	505009	397555	368904	351081	403592	174304	15870
m54203_191121_114918	Cold stress coleoptiles	540847	414505	371487	342194	371140	170648	16459
m54203_190508_154014	23 day roots	308854	260064	242959	238174	260684	123166	15567
m54203_190622_014127	Lemma day 55	637784	469383	434252	413540	448005	198582	16677
m54203_191129_023846	Salt stress embroyos	410919	336736	297104	265510	309353	134463	16770
m54203_190620_090205	Day 35 root	586590	452250	415493	393400	429968	177315	16412
m54203_190822_052221	Rachis day 55	279413	232010	212565	198434	218379	110876	14336
m54203_190604_131547	Day 6 shoot apex	657363	480391	445224	423740	462667	209935	17316
m54203_191127_095643	Rhynchosporium infected leaf 3dpi, 9dpi	462214	382492	348104	324708	345016	121039	13458
m54203_190510_082042	Developing grain 5 dpa	579141	445371	414519	395618	429809	197107	16553
m54203_190621_052144	Palea day 55	560656	431336	393671	365962	398711	174842	16147
m54203_190507_063222	6 day embroyo	707798	459515	414166	384782	409922	182751	16002
m54203_191126_133558	Peduncle	566740	444277	411066	391463	425606	195615	15981
	Total	10693503	8113088	7395557	6930934	7606293
	Average	534675	405654	369778	346547	380315	166049	15733.2

## Sheet: Supplementary Table 6A B
BaRTv2: A highly resolved barley reference transcriptome for accurate transcript-specific RNA-seq quantification
Supplementary Table 6A. Splice junction analysis in Iso-seq reads
	Number of splice junctions
Total splice junctions	257496
High confidence SJs	164860
Supplementary Table 6B. Splice junctions removed from analysis
	Number of splice junctions
Non-canonical only	58408
Sequence error only	12448
Possible template switching only	178
Non-canonical and sequence error	18670
Non-canonical and possible template switching	2509
Sequence error and possible template switching	84
Non-canonical, sequence error and possible template switching	339
Total	92636

## Sheet: Supplementary Table 7A B
BaRTv2: A highly resolved barley reference transcriptome for accurate transcript-specific RNA-seq quantification
Supplementary Table 7A. Genes with HC SJs, TSS and TES in Bart2.0-Iso
Gene category	No. of genes
High expression (binomial)	14589
Low expresion (fixed window)	10041
Total genes in BaRTv2.0-Iso	24630
Supplementary Table 7B. Other genes without HC TSS and TES
Number of low confidence Iso-Seq genes	8739
Number of low confidence Iso-Seq genes with high confidence splice junctions or mono-exon only	8470
No. of mono-exonic genes	4801
No, of gene with HC SJs	3669
No. of genes with only one transcript	6014

## Sheet: Supplementary Table 8
BaRTv2: A highly resolved barley reference transcriptome for accurate transcript-specific RNA-seq quantification
Supplementary Table 8. RTDmaker srQC quality control of BaRT2.0-Illumina transcripts
Transcript category of removal	Number of transcripts
Redundant transcripts (identical intron coordinates)	2221143
Redundant transcripts (intron coordinates subset)	56155
Redundant transcripts (monoexons)	837788
Fragmentary antisense transcripts	36019
Fragmentary mono-exonic transcripts	15847
Transcripts with poorly or unsupported SJ	45140
Transcripts of very low abundance	213934
Chimeric transcripts	1043
Fragmentary transcripts	32916
Fragmentary transcripts (potentially chimeric model accepted instead)	338
Total transcripts removed	3460323

## Sheet: Supplementary Table 9
BaRTv2: A highly resolved barley reference transcriptome for accurate transcript-specific RNA-seq quantification
Supplementary Table 9. Summary of TranSuite analysis of BaRT2.18 for coding/non-coding and mono-exonic/multi-exonic genes with single or multiple transcript isoforms
	Number	Percentage
GROUP_TOTAL
GROUP_GENES	39434	100
GROUP_TRANS	148260	100
SINGLE(MULTI)ISO_MONOEXONIC
GROUP_GENES	12538	31.9
GROUP_TRANS	13210	8.9
GENE_SUBCATEGORIES
CODING_GENES	8376	21.2
NONCODING_GENES	4162	10.6
TRANS_SUBCATEGORIES
CODING_TRANS	9048	6.1
NONCODING_TRANS	4162	2.8
SINGLEISO_MULTIEXONIC
GROUP_GENES	7243	18.4
GROUP_TRANS	7243	4.9
GENE_SUBCATEGORIES
CODING_GENES	5083	12.9
NONCODING_GENES	2160	5.5
TRANS_SUBCATEGORIES
CODING_TRANS	5083	3.4
NONCODING_TRANS	2160	1.5
MULTIISO_MULTIEXONIC
GROUP_GENES	19653	49.8
GROUP_TRANS	127807	86.2
GENE_SUBCATEGORIES
CODING_GENES	18474	46.8
NONCODING_GENES	1179	3
TRANS_SUBCATEGORIES
CODING_TRANS	70285	47.4
UNPROD_TRANS	52121	35.2
NONCODING_TRANS	5401	3.6

## Sheet: Supplementary Table 10
BaRTv2: A highly resolved barley reference transcriptome for accurate transcript-specific RNA-seq quantification
Supplementary Table 10. Frequency of different alternative splicing events in BaRT2.18
Type of AS event	Number of events	%
Intron retention	46002	41.5
Alt 3'ss	27555	24.8
Alt 5'ss	18202	16.4
Alt first exon	3197	2.9
Alt last exon	2312	2.1
Mutually exclusive exons	710	0.6
Exon skipping	12990	11.7
Total	110968

[truncated: 8 more sheets: Supplementary Table 11, Supplementary Table 12, Supplementary Table 13, Supplementary Table 14, Supplementary Table 15, Supplementary Table 16, Supplementary Table 17, Supplementary Table 18]
